# Supplementary material for: Impact of HCV Eradication on Lipid Metabolism in HIV/HCV Coinfected Patients: Data from ICONA and HepaICONA Foundation Cohort Study
Source: Viruses. 2021 Jul 19;13(7):1402. doi: 10.3390/v13071402 (PMC8310285; doi:10.3390/v13071402)
Supplement: Supplementary file 1 [file viruses-13-01402-s001.zip]

Archive with 1 entries (1 files):
- viruses-1275767-supplementary.pdf
